# Supplementary material for: A Comprehensive Quality Evaluation System for Medicinal Leeches by Integrating Macromolecular Protein Analysis and Small-Molecule Marker Detection as Well as Quantitative Bioassays
Source: Pharmaceuticals (Basel). 2025 Jun 13;18(6):887. doi: 10.3390/ph18060887 (PMC12195895; doi:10.3390/ph18060887)
Supplement: Supplementary file 1 [file pharmaceuticals-18-00887-s001.zip]

Archive with 1 entries (1 files):
- pharmaceuticals-3652781-supplementary.pdf
